# Supplementary material for: Detection of EGFR Mutations in Plasma Cell-Free Tumor DNA of TKI-Treated Advanced-NSCLC Patients by Three Methodologies: Scorpion-ARMS, PNAClamp, and Digital PCR
Source: Diagnostics (Basel). 2020 Dec 7;10(12):1062. doi: 10.3390/diagnostics10121062 (PMC7762356; doi:10.3390/diagnostics10121062)
Supplement: Supplementary file 1 [file diagnostics-10-01062-s001.zip]

Archive with 3 entries (3 files):
- diagnostics-1001893_Table S1.pdf
- diagnostics-1001893_Table-S2.pdf
- 2.diagnostics-1001893_Table-S3.pdf
